# Supplementary material for: Proteomic Analyses of Acinetobacter baumannii Clinical Isolates to Identify Drug Resistant Mechanism
Source: Front Cell Infect Microbiol. 2021 Feb 24;11:625430. doi: 10.3389/fcimb.2021.625430 (PMC7943614; doi:10.3389/fcimb.2021.625430)
Supplement: Supplementary file 2 [file DataSheet_2.zip]

Archive with 9 entries (9 files):
- Supplementary Table 1.DOCX
- Supplementary Table 2.XLSX
- Supplementary Table 3.XLSX
- Supplementary Table 4.XLSX
- Supplementary Table 5.XLSX
- Supplementary Table 6.XLSX
- Supplementary Table 7.XLSX
- Supplementary Table 8.XLSX
- Supplementary Table 9.XLSX
