# Supplementary material for: Proteomic Analyses of Acinetobacter baumannii Clinical Isolates to Identify Drug Resistant Mechanism
Source: Front Cell Infect Microbiol. 2021 Feb 24;11:625430. doi: 10.3389/fcimb.2021.625430 (PMC7943614; doi:10.3389/fcimb.2021.625430)
Supplement: Supplementary file 2 [file DataSheet_2.zip › Supplementary Table 2.XLSX]

## Sheet: Sheet1
Supplementary Table 2: Clinical data of patients and isolates used in this study
Patient ID	Gender	Age	Specimen type	Piperacillin	Ceftazidime	Ceftriaxone	Cefotaxime	Cefepime	Imipenem	Unasyn(Ampicillin / Sulbactam)	Tazocillin (piracillin/tazobactam)	Gentamicin	Tobramycin	Minocycline	Tigecycline	Polymyxin B	Levofloxacin	Ciprofloxacin	Paediatric Compound Sulfamethoxazole Tablets
A151	M	54	Cerebro-Spinal Fluid	+	-	0	0	-	-	-	0	-	-	-	-	MIC=0.5	-	-	-
A154	F	80	sputum	0	-	0	+	-	-	-	-	-	-	-	-	MIC=0.25	-	-	-
A155	M	75	sputum	+	-	0	0	-	-	-	-	-	-	-	-	MIC=0.125	-	-	-
A156	F	74	sputum	0	-	-	0	-	-	-	-	-	-	-	-	MIC=0.125	-	-	-
A157	M	14	throat swabs	-	-	0	0	-	-	-	-	-	-	-	-	MIC=0.25	-	-	-
A158	F	65	Bile	-	-	0	0	-	-	-	-	-	-	-	-	MIC=0.125	-	-	-
A159	M	52	Urine	+	-	0	0	-	-	-	-	-	-	-	-	MIC=0.125	-	-	-
A160	M	58	Urine	0	-	0	0	-	-	-	-	-	-	-	-	MIC=0.125	-	-	-
A161	M	78	wound secretion	0	0	0	0	-	-	-	0	-	-	-	-	MIC=0.25	-	-	-
A162	F	54	sputum	-	-	0	0	-	-	-	0	-	-	-	-	MIC=0.25	-	-	-
A7	M	19	wound secretion	+	+	+	+	+	+	-	+	+	+	+	-	MIC=0.125	+	+	+
A9	M	72	Blood	+	+	+	+	+	+	+	+	+	+	+	0	MIC=0.125	+	+	+
A11	M	63	Sputum	+	+	+	+	+	+	+	+	+	+	+	-	MIC=0.125	+	+	+
A21	M	54	Sputum	+	+	+	+	+	+	+	+	+	+	+	-	MIC=0.25	+	+	+
A22	M	57	wound secretion	+	+	+	+	+	+	0	+	+	+	+	-	MIC=0.25	+	+	+
A58	M	61	Sputum	+	+	+	+	+	+	+	+	+	+	+	-	MIC=0.25	+	+	+
A90	F	52	wound secretion	+	+	+	+	+	+	+	+	+	+	0	-	MIC=0.125	+	+	+
A132	M	78	wound secretion	+	+	+	+	+	+	+	+	+	+	0	-	MIC=0.25	+	+	+
A153	F	46	Sputum	+	+	+	+	+	+	+	+	+	+	0	-	MIC=0.25	+	+	+
+	resistant
-	susceptible
0	intermediate
