# Supplementary material for: Proteomic Analyses of Acinetobacter baumannii Clinical Isolates to Identify Drug Resistant Mechanism
Source: Front Cell Infect Microbiol. 2021 Feb 24;11:625430. doi: 10.3389/fcimb.2021.625430 (PMC7943614; doi:10.3389/fcimb.2021.625430)
Supplement: Supplementary file 2 [file DataSheet_2.zip › Supplementary Table 3.XLSX]

## Sheet: Sheet1
Supplementary Table 3: Clinical data of patients and isolates used in qRT-PCR
Patient ID	Gender	Age	Specimen type	Ceftazidime	Ceftriaxone	Cefotaxime	Cefepime	Imipenem	Unasyn(Ampicillin / Sulbactam)	Tazocillin (piracillin/tazobactam)	Gentamicin	Tobramycin	Minocycline	Tigecycline	Levofloxacin	Ciprofloxacin	Paediatric Compound Sulfamethoxazole Tablets
A28	M	49	Cerebro-Spinal Fluid	+	+	+	+	+	+	+	+	+	+	-	0	+	+
A72	M	81	Urine	+	+	+	+	+	0	+	+	+	0	-	0	+	+
A19	M	47	Drainage	+	+	+	+	+	+	+	+	+	-	-	0	+	+
A100	M	57	Hydrothorax	+	+	+	+	+	+	+	+	+	0	-	0	+	+
A78	F	71	Blood	-	0	0	-	-	-	0	-	-	-	-	-	-	-
A51	M	80	Blood	-	0	0	-	-	-	-	-	-	-	-	-	-	-
A92	F	42	wound secretion	-	0	0	-	-	-	0	-	-	-	-	-	+	-
A31	F	42	sputum	-	0	0	-	-	-	0	-	-	-	-	-	-	-
+	resistant
-	susceptible
0	intermediate
