# Supplementary material for: Proteomic Analyses of Acinetobacter baumannii Clinical Isolates to Identify Drug Resistant Mechanism
Source: Front Cell Infect Microbiol. 2021 Feb 24;11:625430. doi: 10.3389/fcimb.2021.625430 (PMC7943614; doi:10.3389/fcimb.2021.625430)
Supplement: Supplementary file 2 [file DataSheet_2.zip › Supplementary Table 4.XLSX]

## Sheet: Sheet1
Supplementary Table 4: Proteins identified by TMT labeling
NCBI genbank accession	Uniprot accession	Description	Score	Coverage	# Proteins	# Unique Peptides	# Peptides	# PSMs	# AAs	MW [kDa]	calc. pI	127/126 ratio	TMT groups
EXC51212	A0A009SWJ6	Uncharacterized protein OS=Acinetobacter baumannii 99063 OX=1310630 GN=J529_2073 PE=4 SV=1 - [A0A009SWJ6_ACIBA]	62.3153	55.26	18	6	6	15	114	11.2196	4.90674	2.177	TMT1/2/3/4/5
EXC53439	A0A009SK97	Ubiquinol oxidase subunit 2 OS=Acinetobacter baumannii 99063 OX=1310630 GN=cyoA PE=3 SV=1 - [A0A009SK97_ACIBA]	55.099	26.86	22	6	8	16	350	38.8507	7.04932	2.052	TMT1/2/3/4/5
EXC52847	A0A009T0X6	Uncharacterized protein OS=Acinetobacter baumannii 99063 OX=1310630 GN=J529_0890 PE=4 SV=1 - [A0A009T0X6_ACIBA]	71.4172	86.62	21	5	9	20	157	16.8778	5.14795	4.146	TMT1/2/3/4/5
KCX57648	A0A062DD11	Aconitate hydratase OS=Acinetobacter baumannii 496487 OX=1310625 GN=acnA PE=3 SV=1 - [A0A062DD11_ACIBA]	186.612	39.11	82	0	29	52	918	100.021	5.46533	2.824	TMT1/2/3/4/5
OVL12511	A0A204F0E6	3-hydroxyacyl-CoA dehydrogenase OS=Acinetobacter baumannii OX=470 GN=B4R90_03855 PE=3 SV=1 - [A0A204F0E6_ACIBA]	33.3816	48.44	80	1	8	12	256	27.062	6.88818	2.043	TMT1/2/3/4/5
EXC51011	A0A009T933	50S ribosomal protein L16 OS=Acinetobacter baumannii 99063 OX=1310630 GN=rplP PE=3 SV=1 - [A0A009T933_ACIBA]	27.4006	35.77	6	2	4	8	137	15.4565	11.0044	5.486	TMT1/2/3/4/5
EXC50791	A0A009T8J5	Heavy-metal-associated domain protein OS=Acinetobacter baumannii 99063 OX=1310630 GN=J529_2413 PE=4 SV=1 - [A0A009T8J5_ACIBA]	13.8232	73.44	29	3	3	4	64	6.79139	4.42432	2.289	TMT1/2/3/4/5
CAP01694	B0VSC6	Putative lipoprotein OS=Acinetobacter baumannii (strain SDF) OX=509170 GN=ABSDF2382 PE=4 SV=1 - [B0VSC6_ACIBS]	50.9847	54.11	53	6	6	13	146	16.2758	4.89404	2.22	TMT1/2/3/4/5
KCY23168	A0A062IZ25	Porin subfamily protein OS=Acinetobacter baumannii 233846 OX=1310736 GN=J635_1639 PE=4 SV=1 - [A0A062IZ25_ACIBA]	151.672	47	78	17	17	41	434	47.2219	7.44482	3.026	TMT1/2/3/4/5
AFI94413	A0A454ASY3	Carbamoyl-phosphate synthase large chain OS=Acinetobacter baumannii MDR-TJ OX=889738 GN=carB PE=3 SV=1 - [A0A454ASY3_ACIBA]	160.903	31.51	28	6	31	42	1076	118.317	5.12256	2.122	TMT1/2/3/4/5
EXC51784	A0A009TK41	Peptidoglycan-associated protein OS=Acinetobacter baumannii 99063 OX=1310630 GN=pal PE=3 SV=1 - [A0A009TK41_ACIBA]	71.2915	42.78	29	4	8	19	187	20.0611	7.48877	3.764	TMT1/2/3/4/5
ANA38542	A0A0D7TYF2	Chaperone protein DnaK OS=Acinetobacter baumannii OX=470 GN=dnaK PE=2 SV=1 - [A0A0D7TYF2_ACIBA]	878.876	75.08	10	12	56	211	646	69.3321	4.86865	2.162	TMT1/2/3/4/5
PZM13340	A0A3F3MK29	OmpA family protein OS=Acinetobacter baumannii OX=470 GN=DOL94_15285 PE=3 SV=1 - [A0A3F3MK29_ACIBA]	71.7998	36.52	18	8	13	27	471	48.9387	6.07471	2.852	TMT1/2/3/4/5
PHQ01889	A0A2G1TI69	Catalase OS=Acinetobacter baumannii OX=470 GN=CPI82_14855 PE=3 SV=1 - [A0A2G1TI69_ACIBA]	283.151	59.52	49	1	33	74	714	80.1578	6.02393	2.591	TMT1/2/3/4/5
OIG07664	A0A1S2FR42	Thioredoxin (Fragment) OS=Acinetobacter baumannii OX=470 GN=A7N09_32230 PE=4 SV=1 - [A0A1S2FR42_ACIBA]	47.148	56.18	11	6	6	12	89	9.65708	5.05908	0.318	TMT1/2/3/4/5
PUV05437	A0A0H4UT78	Uncharacterized protein OS=Acinetobacter baumannii OX=470 GN=DCD77_08870 PE=4 SV=1 - [A0A0H4UT78_ACIBA]	71.9134	48.19	54	5	8	25	166	18.3156	5.77002	3.522	TMT1/2/3/4/5
TPU58603	A0A335ECA6	Beta-lactamase OXA-23 OS=Acinetobacter baumannii OX=470 GN=bla PE=4 SV=1 - [A0A335ECA6_ACIBA]	107.754	60.85	105	11	11	27	235	26.7259	8.22119	2.228	TMT1/2/3/4/5
AXV52620	A0A2P1B3I7	ABC transporter, phosphonate, periplasmic substrate-binding family protein OS=Acinetobacter baumannii OX=470 GN=gltI PE=4 SV=1 - [A0A2P1B3I7_ACIBA]	145.28	59.18	22	1	15	38	294	31.7824	9.48096	7.066	TMT1/2/3/4/5
EXC48387	A0A009SNJ3	Uncharacterized protein OS=Acinetobacter baumannii 99063 OX=1310630 GN=J529_2978 PE=4 SV=1 - [A0A009SNJ3_ACIBA]	140.46	100	6	4	9	39	77	8.71338	5.14795	5.567	TMT1/2/3/4/5
PAM68199	A0A270N7U1	DNA breaking-rejoining protein OS=Acinetobacter baumannii OX=470 GN=CEJ63_16165 PE=4 SV=1 - [A0A270N7U1_ACIBA]	3.90399	8.33	17	1	1	1	120	13.342	9.75928	2.968	TMT1/2/3/4
PAM75763	A0A219CJR7	GabD OS=Acinetobacter baumannii OX=470 GN=gabD PE=3 SV=1 - [A0A219CJR7_ACIBA]	22.1688	10.17	73	3	3	5	482	51.8146	5.17334	2.178	TMT1/2/3/4/5
EKU54583	A0A0E2GEA7	Branched-chain-amino-acid aminotransferase OS=Acinetobacter nosocomialis NIPH 386 OX=1217985 GN=ilvE PE=3 SV=1 - [A0A0E2GEA7_ACINO]	46.866	31.17	9	6	9	14	308	34.4353	6.80029	2.069	TMT1/2/3/4
EXC53301	A0A009SHJ5	Pyruvate dehydrogenase E1 component OS=Acinetobacter baumannii 99063 OX=1310630 GN=aceE PE=4 SV=1 - [A0A009SHJ5_ACIBA]	217.179	33.59	26	1	31	57	905	101.798	5.59229	2.451	TMT1/2/3/4
RSR19198	A0A3R9SYU8	Universal stress protein (Fragment) OS=Acinetobacter baumannii OX=470 GN=EA686_27960 PE=4 SV=1 - [A0A3R9SYU8_ACIBA]	22.8815	51.92	29	4	4	6	104	11.4122	6.13818	3.469	TMT1/2/3/4
PAM72684	A0A3G5ZGH8	Fatty acid oxidation complex subunit alpha OS=Acinetobacter baumannii OX=470 GN=fadB PE=3 SV=1 - [A0A3G5ZGH8_ACIBA]	193.193	44.91	5	14	32	51	717	77.8071	6.29053	2.553	TMT1/2/3/4/5
AFI96355	A0A454AYC4	Uncharacterized protein OS=Acinetobacter baumannii MDR-TJ OX=889738 GN=ABTJ_02764 PE=4 SV=1 - [A0A454AYC4_ACIBA]	9.93546	50.75	2	3	3	3	67	7.31195	6.68311	2.008	TMT1/2/3/4/5
KLT84190	A0A0J0ZQ10	Elongation factor Tu (Fragment) OS=Acinetobacter baumannii MRSN 3527 OX=1409923 GN=tuf_2 PE=3 SV=1 - [A0A0J0ZQ10_ACIBA]	366.186	75.38	85	1	26	112	394	42.6628	5.36377	4.356	TMT1/2/3/4
OTL37271	A0A241YU11	Uncharacterized protein (Fragment) OS=Acinetobacter baumannii OX=470 GN=B9X91_07835 PE=4 SV=1 - [A0A241YU11_ACIBA]	15.5569	45.35	45	3	3	4	86	10.1144	8.93896	2.237	TMT1/2/3/4/5
KCX81078	A0A062FA45	Uncharacterized protein OS=Acinetobacter baumannii 940793 OX=1310633 GN=J532_4102 PE=4 SV=1 - [A0A062FA45_ACIBA]	35.3679	65.77	23	6	8	11	149	17.1152	8.90967	2.587	TMT1/2/3/4
PAM68667	A0A334GYE2	Enolase OS=Acinetobacter baumannii OX=470 GN=eno_1 PE=3 SV=1 - [A0A334GYE2_ACIBA]	212.695	53.72	13	4	15	53	417	44.7938	5.08447	2.081	TMT1/2/3/4
EXA83425	A0A009GB49	Superoxide dismutase (Fragment) OS=Acinetobacter baumannii 118362 OX=1310618 GN=J517_3940 PE=4 SV=1 - [A0A009GB49_ACIBA]	49.1655	45	36	7	7	11	180	18.1374	7.97217	2.342	TMT1/2/3/5
EXC27109	A0A009QPG0	Uncharacterized protein OS=Acinetobacter sp. 809848 OX=1310637 GN=J536_2517 PE=4 SV=1 - [A0A009QPG0_9GAMM]	51.3215	96.1	2	1	7	24	77	8.62636	5.36377	3.836	TMT1/2/3/5
EXB30330	A0A009KLU5	Uncharacterized protein OS=Acinetobacter baumannii 1419130 OX=1310619 GN=J518_2794 PE=4 SV=1 - [A0A009KLU5_ACIBA]	25.3023	27.16	18	3	3	5	162	17.519	5.09717	2.298	TMT1/2/3/5
PAM69183	A0A3D5C5J6	3,4-dihydroxy-2-butanone 4-phosphate synthase OS=Acinetobacter baumannii OX=470 GN=ribB PE=3 SV=1 - [A0A3D5C5J6_ACIBA]	42.3664	28.42	21	0	8	11	373	40.8722	5.98584	0.401	TMT1/2/3/5
AZC07954	A0A494I037	Integration host factor subunit beta OS=Acinetobacter nosocomialis OX=106654 GN=DKE48_010240 PE=4 SV=1 - [A0A494I037_ACINO]	43.8392	44.9	9	2	5	11	98	10.8138	9.12939	0.476	TMT1/2/3/5
EXE80093	A0A010LPM5	Ketol-acid reductoisomerase (NADP(+)) OS=Acinetobacter sp. 1566109 OX=1310683 GN=ilvC PE=3 SV=1 - [A0A010LPM5_9GAMM]	118.597	55.03	13	6	16	35	338	36.7995	5.56689	0.434	TMT1/2/3/5
EXC53193	A0A009SJR6	Trigger factor OS=Acinetobacter baumannii 99063 OX=1310630 GN=tig PE=3 SV=1 - [A0A009SJR6_ACIBA]	119.59	44.14	25	10	18	31	444	49.6354	4.91943	2.071	TMT1/2/3/5
EXC51023	A0A009SW05	50S ribosomal protein L15 OS=Acinetobacter baumannii 99063 OX=1310630 GN=rplO PE=3 SV=1 - [A0A009SW05_ACIBA]	28.5811	46.58	13	4	6	8	146	15.4716	10.9458	4.575	TMT1/2/4/5
AFI95883	A0A454AX51	Catalase OS=Acinetobacter baumannii MDR-TJ OX=889738 GN=ABTJ_02285 PE=3 SV=1 - [A0A454AX51_ACIBA]	318.301	62.36	73	3	35	82	712	79.8918	6.11279	2.681	TMT1/2/4/5
SSU67456	A0A334ZIV7	Surface antigen OS=Acinetobacter baumannii OX=470 GN=SAMEA104305320_05695 PE=4 SV=1 - [A0A334ZIV7_ACIBA]	49.5296	73.68	32	6	6	13	95	11.3003	4.90674	3.016	TMT1/2/4/5
RSR57702	A0A3R9S2V0	MFS transporter (Fragment) OS=Acinetobacter baumannii OX=470 GN=EA686_10070 PE=4 SV=1 - [A0A3R9S2V0_ACIBA]	3.59826	2.89	24	1	1	1	346	38.3982	8.38232	6.933	TMT1/2/4/5
SSS47420	A0A334ZJ60	Signal peptide OS=Acinetobacter baumannii OX=470 GN=SAMEA104305268_04861 PE=4 SV=1 - [A0A334ZJ60_ACIBA]	19.7359	42.86	17	2	4	7	133	14.3385	9.51025	4.349	TMT1/2/4/5
EXH74313	A0A140QMP6	Malate dehydrogenase OS=Acinetobacter sp. 216872 OX=1310734 GN=mdh PE=3 SV=1 - [A0A140QMP6_9GAMM]	189.132	73.17	14	8	22	61	328	35.3291	5.35107	0.354	TMT1/2/4/5
OIG43569	A0A1S2FSQ5	Uncharacterized protein OS=Acinetobacter baumannii OX=470 GN=A7N09_05380 PE=4 SV=1 - [A0A1S2FSQ5_ACIBA]	16.451	32.17	8	2	2	5	143	15.6456	6.50732	2.915	TMT1/2/4/5
EXC53422	A0A009TPX1	Uncharacterized protein OS=Acinetobacter baumannii 99063 OX=1310630 GN=J529_0398 PE=4 SV=1 - [A0A009TPX1_ACIBA]	30.0107	35.53	3	2	2	8	76	8.34118	9.29053	3.607	TMT1/2/4/5
PTV52039	A0A2T5QU89	Uncharacterized protein OS=Acinetobacter seifertii OX=1530123 GN=DBL04_15850 PE=4 SV=1 - [A0A2T5QU89_9GAMM]	2.3841	26.8	1	1	1	1	97	10.5132	9.87646	5.35	TMT1/2/4/5
EXH77350	A0A140QTL6	Serine hydroxymethyltransferase OS=Acinetobacter sp. 216872 OX=1310734 GN=glyA2 PE=3 SV=1 - [A0A140QTL6_9GAMM]	99.0274	54.2	20	1	20	33	417	44.9547	5.80811	0.017	TMT1/2/4/5
EXC51028	A0A009SW10	30S ribosomal protein S4 OS=Acinetobacter baumannii 99063 OX=1310630 GN=rpsD PE=3 SV=1 - [A0A009SW10_ACIBA]	124.493	62.98	13	3	16	33	208	23.2545	10.0815	3.26	TMT1/2/4/5
EXC52624	A0A009SI69	Chaperone SurA OS=Acinetobacter baumannii 99063 OX=1310630 GN=surA PE=3 SV=1 - [A0A009SI69_ACIBA]	38.8593	21.98	75	8	8	14	414	46.5261	6.07471	2.23	TMT1/3/4/5
RSR56613	A0A429MQ17	Uncharacterized protein (Fragment) OS=Acinetobacter baumannii OX=470 GN=EA686_11720 PE=4 SV=1 - [A0A429MQ17_ACIBA]	10.846	13.7	54	3	3	4	270	29.7597	5.70654	2.46	TMT1/3/4/5
KRI51357	A0A0R0RLL9	Antibiotic biosynthesis monooxygenase OS=Acinetobacter pittii OX=48296 GN=APC53_11850 PE=4 SV=1 - [A0A0R0RLL9_ACIPI]	51.4275	88	1	7	7	13	100	10.7336	4.97021	0.409	TMT1/3/4/5
ONN58895	A0A1V2V9L4	Aconitate hydratase OS=Acinetobacter genomosp. 33YU OX=1675530 GN=AC057_00265 PE=3 SV=1 - [A0A1V2V9L4_9GAMM]	145.982	30.39	10	0	22	39	918	100.065	5.50342	6.46	TMT1/3/4/5
WP_000056810	A0A009Q2E5	Outer membrane protein assembly factor BamD OS=Acinetobacter baumannii 625974 OX=1310607 GN=yfiO PE=3 SV=1 - [A0A009Q2E5_ACIBA]	44.689	35.32	63	10	10	12	385	42.8295	6.43018	2.024	TMT1/3/4/5
AFI96375	A0A454AYE3	Heat shock protein OS=Acinetobacter baumannii MDR-TJ OX=889738 GN=ABTJ_02784 PE=4 SV=1 - [A0A454AYE3_ACIBA]	92.1509	41.19	76	9	10	28	369	41.1817	7.12256	2.037	TMT1/3/4/5
EXA83905	A0A009GCI2	Uncharacterized protein OS=Acinetobacter baumannii 118362 OX=1310618 GN=J517_3573 PE=4 SV=1 - [A0A009GCI2_ACIBA]	37.7534	29.44	3	1	5	16	197	22.1167	9.65674	3.339	TMT1/3/4/5
EXE79560	A0A010KDK1	Acetyl-coenzyme A carboxylase carboxyl transferase subunit beta OS=Acinetobacter sp. 1566109 OX=1310683 GN=accD PE=3 SV=1 - [A0A010KDK1_9GAMM]	61.1073	50.67	7	1	12	18	298	32.9507	6.23975	0.5	TMT2/3/4/5
OUT26646	A0A1Y5NLP6	Uncharacterized protein OS=Acinetobacter nosocomialis P020 OX=1285584 GN=H125_10150 PE=4 SV=1 - [A0A1Y5NLP6_ACINO]	66.46	69.9	6	0	11	18	196	21.8	7.33	0.5	TMT2/3/4/5
PAM67449	A0A3D5C500	Bifunctional phosphoribosylaminoimidazolecarboxamide formyltransferase/inosine monophosphate cyclohydrolase (Fragment) OS=Acinetobacter baumannii OX=470 GN=purH PE=3 SV=1 - [A0A3D5C500_ACIBA]	68.5752	36.12	54	3	15	19	479	51.2235	5.77002	2.208	TMT2/3/4/5
OOD25677	A0A1V3DKA9	Hemolysin OS=Acinetobacter baumannii OX=470 GN=BWP00_00820 PE=4 SV=1 - [A0A1V3DKA9_ACIBA]	50.7587	55.56	13	1	7	13	144	15.666	8.33838	2.085	TMT2/3/4/5
EXC51817	A0A009SY21	Electron transfer flavoFAD-binding domain protein OS=Acinetobacter baumannii 99063 OX=1310630 GN=J529_1665 PE=4 SV=1 - [A0A009SY21_ACIBA]	197.993	77.1	35	1	14	57	310	31.4917	5.04639	2.911	TMT2/3/4/5
KHO15113	A0A0B2XUF1	Uncharacterized protein OS=Acinetobacter baumannii OX=470 GN=NT90_12510 PE=4 SV=1 - [A0A0B2XUF1_ACIBA]	22.4854	63.81	16	1	5	8	105	12.4838	4.84326	5.074	TMT2/3/4/5
EXC50244	A0A009SB62	Protein GrpE OS=Acinetobacter baumannii 99063 OX=1310630 GN=grpE PE=3 SV=1 - [A0A009SB62_ACIBA]	44.7113	58.15	31	1	9	15	184	20.3464	4.65283	2.421	TMT2/3/4/5
SSU69175	A0A335STP4	Ferredoxin OS=Acinetobacter baumannii OX=470 GN=SAMEA104305320_05824 PE=4 SV=1 - [A0A335STP4_ACIBA]	14.8566	66.67	22	3	3	5	75	8.30062	6.60986	3.012	TMT2/3/4/5
EXE78468	A0A010LJV1	NADH-quinone oxidoreductase OS=Acinetobacter sp. 1566109 OX=1310683 GN=nuoG PE=3 SV=1 - [A0A010LJV1_9GAMM]	133.107	42.28	35	2	24	36	894	97.8109	5.87158	0.32	TMT2/3/4/5
EXC53824	A0A009SLH6	Rhodanese-like domain protein OS=Acinetobacter baumannii 99063 OX=1310630 GN=J529_0271 PE=4 SV=1 - [A0A009SLH6_ACIBA]	61.7181	81.73	18	1	6	16	104	11.1497	5.0083	2.324	TMT2/3/4/5
EXG29970	A0A010UWA5	Uncharacterized protein OS=Acinetobacter sp. 263903-2 OX=1310834 GN=J733_3106 PE=4 SV=1 - [A0A010UWA5_9GAMM]	50.5162	47.46	5	7	12	14	335	37.0963	5.40186	2.424	TMT2/3/4/5
EXA88267	A0A009H911	Uncharacterized protein OS=Acinetobacter baumannii 118362 OX=1310618 GN=J517_1106 PE=4 SV=1 - [A0A009H911_ACIBA]	37.851	80.89	8	1	8	13	157	16.9078	5.14795	0.3	TMT2/3/4/5
OTL20642	A0A241YRV5	Uncharacterized protein (Fragment) OS=Acinetobacter baumannii OX=470 GN=B9X91_12075 PE=4 SV=1 - [A0A241YRV5_ACIBA]	38.3475	30.45	36	3	8	12	312	34.4241	5.47803	2.258	TMT2/3/4/5
EXE73177	A0A010JKN9	Non-heme chloroperoxidase OS=Acinetobacter sp. 1566109 OX=1310683 GN=cpo PE=4 SV=1 - [A0A010JKN9_9GAMM]	31.9766	21.74	52	3	4	7	276	31.0526	6.30322	0.394	TMT2/3/4/5
WP_001273421	A0A454AZ45	50S ribosomal protein L25 OS=Acinetobacter baumannii MDR-TJ OX=889738 GN=rplY PE=3 SV=1 - [A0A454AZ45_ACIBA]	106.715	48.98	14	2	4	32	98	10.8898	9.46631	3.341	TMT2/3/4/5
