# Supplementary material for: Proteomic Analyses of Acinetobacter baumannii Clinical Isolates to Identify Drug Resistant Mechanism
Source: Front Cell Infect Microbiol. 2021 Feb 24;11:625430. doi: 10.3389/fcimb.2021.625430 (PMC7943614; doi:10.3389/fcimb.2021.625430)
Supplement: Supplementary file 2 [file DataSheet_2.zip › Supplementary Table 5.XLSX]

## Sheet: Sheet1
Supplementary Table 5: Proteins identified by Label-free
NCBI accession	Accession	count1	1	count2	2	count
EXB00312	A0A009H862			9	11|132|153|21|22|58|7|9|90	1	OmpW family protein OS=Acinetobacter sp. 1295259 OX=1310608 GN=J507_0892 PE=4 SV=1 - [A0A009H862_9GAMM]
KCX82595	A0A062FK52	1	155	9	11|132|153|21|22|58|7|9|90	2	Quinoprotein glucose dehydrogenase B OS=Acinetobacter baumannii 940793 OX=1310633 GN=J532_3196 PE=4 SV=1 - [A0A062FK52_ACIBA]
AJZ68886	A0A0D5W3B6			8	11|132|21|22|58|7|9|90	1	Carbapenem-hydrolyzing beta-lactamase OXA-72 (Fragment) OS=Acinetobacter baumannii OX=470 GN=bla-oxa72 PE=4 SV=1 - [A0A0D5W3B6_ACIBA]
ENV25944	A0A158LU97			8	11|132|21|22|58|7|9|90	1	Uncharacterized protein OS=Acinetobacter baumannii NIPH 190 OX=1217640 GN=F962_01862 PE=3 SV=1 - [A0A158LU97_ACIBA]
AXV54024	A0A0E4D0I8			9	11|132|153|21|22|58|7|9|90	1	Bifunctional protein GlmU OS=Acinetobacter baumannii OX=470 GN=glmU PE=3 SV=1 - [A0A0E4D0I8_ACIBA]
AUT38163	A0A2I8CT30	1	161	9	11|132|153|21|22|58|7|9|90	2	Aldehyde dehydrogenase OS=Acinetobacter baumannii OX=470 GN=C2U32_09110 PE=3 SV=1 - [A0A2I8CT30_ACIBA]
AFI93824	A0A454AR96			8	11|132|21|22|58|7|9|90	1	Dihydrolipoamide acetyltransferase component of pyruvate dehydrogenase complex OS=Acinetobacter baumannii MDR-TJ OX=889738 GN=ABTJ_00154 PE=3 SV=1 - [A0A454AR96_ACIBA]
AFX97596	K7Z0V1			8	11|132|21|22|58|7|9|90	1	Kinase sensor OS=Acinetobacter baumannii OX=470 GN=adeS PE=4 SV=1 - [K7Z0V1_ACIBA]
SSU36238	A0A219CCP0			8	11|132|21|22|58|7|9|90	1	3-hydroxybutyrate dehydrogenase OS=Acinetobacter baumannii OX=470 GN=bdhA_3 PE=4 SV=1 - [A0A219CCP0_ACIBA]
EXA83546	A0A009FVR3	1	155	8	11|132|21|22|58|7|9|90	2	Peptidase M16 inactive domain protein OS=Acinetobacter baumannii 118362 OX=1310618 GN=J517_3852 PE=4 SV=1 - [A0A009FVR3_ACIBA]
RSR40456	A0A429MJQ6	1	156	8	11|132|153|21|22|58|9|90	2	1-deoxy-D-xylulose-5-phosphate synthase (Fragment) OS=Acinetobacter baumannii OX=470 GN=EA686_21955 PE=3 SV=1 - [A0A429MJQ6_ACIBA]
SST08732	A0A335EDV0			9	11|132|153|21|22|58|7|9|90	1	Phosphotransferase OS=Acinetobacter baumannii OX=470 GN=SAMEA104305315_01993 PE=4 SV=1 - [A0A335EDV0_ACIBA]
AFI94886	A0A454AUE5			8	11|132|21|22|58|7|9|90	1	Lactate dehydrogenase-like oxidoreductase OS=Acinetobacter baumannii MDR-TJ OX=889738 GN=ABTJ_01269 PE=3 SV=1 - [A0A454AUE5_ACIBA]
KCX55819	A0A062DBV4	1	156	8	11|132|21|22|58|7|9|90	2	Histidinol-phosphate aminotransferase OS=Acinetobacter baumannii 496487 OX=1310625 GN=hisC PE=3 SV=1 - [A0A062DBV4_ACIBA]
AFI94694	A0A454ATR7			8	11|132|21|22|58|7|9|90	1	D-alanyl-D-alanine carboxypeptidase OS=Acinetobacter baumannii MDR-TJ OX=889738 GN=ABTJ_01072 PE=3 SV=1 - [A0A454ATR7_ACIBA]
WP_031955943	A0A062KUP0			8	11|132|21|22|58|7|9|90	1	N-succinylarginine dihydrolase OS=Acinetobacter baumannii 1571545 OX=1310816 GN=astB PE=3 SV=1 - [A0A062KUP0_ACIBA]
CAO99492	B0VMS0			8	11|132|21|22|58|7|9|90	1	UTP--glucose-1-phosphate uridylyltransferase OS=Acinetobacter baumannii (strain SDF) OX=509170 GN=galU PE=3 SV=1 - [B0VMS0_ACIBS]
EXB06888	A0A009ISQ7	1	158	8	11|132|21|22|58|7|9|90	2	Uncharacterized protein OS=Acinetobacter baumannii 1295743 OX=1310613 GN=J512_0922 PE=4 SV=1 - [A0A009ISQ7_ACIBA]
AVI32052	A0A2P1ARF2			8	11|132|21|22|58|7|9|90	1	NHL repeat family protein OS=Acinetobacter baumannii OX=470 GN=CSB70_3643 PE=4 SV=1 - [A0A2P1ARF2_ACIBA]
KCY70455	A0A062MN85			8	11|132|153|21|22|58|7|90	1	Putative filC OS=Acinetobacter baumannii 1288284 OX=1310709 GN=J608_1140 PE=4 SV=1 - [A0A062MN85_ACIBA]
RSR17040	A0A0B9WTX0			8	11|132|21|22|58|7|9|90	1	CSLREA domain-containing protein OS=Acinetobacter baumannii OX=470 GN=EA682_16540 PE=4 SV=1 - [A0A0B9WTX0_ACIBA]
AFI96375	A0A454AYE3			8	11|132|21|22|58|7|9|90	1	Heat shock protein OS=Acinetobacter baumannii MDR-TJ OX=889738 GN=ABTJ_02784 PE=4 SV=1 - [A0A454AYE3_ACIBA]
AFI95961	A0A454AX85			8	11|132|21|22|58|7|9|90	1	3-oxoadipyl-CoA thiolase OS=Acinetobacter baumannii MDR-TJ OX=889738 GN=ABTJ_02363 PE=3 SV=1 - [A0A454AX85_ACIBA]
ANA36598	A0A0B9WR03			8	11|132|21|22|58|7|9|90	1	Ribonuclease E OS=Acinetobacter baumannii OX=470 GN=rne PE=3 SV=1 - [A0A0B9WR03_ACIBA]
EXC50287	A0A009S9L2	1	156	8	11|132|21|22|58|7|9|90	2	Acyltransferase family protein OS=Acinetobacter baumannii 99063 OX=1310630 GN=J529_2627 PE=4 SV=1 - [A0A009S9L2_ACIBA]
OTK98378	A0A059ZH06			8	11|132|21|22|58|7|9|90	1	Protein FilF OS=Acinetobacter baumannii OX=470 GN=B9X91_19890 PE=4 SV=1 - [A0A059ZH06_ACIBA]
KCX56062	A0A062DGK9	1	157	8	11|132|21|22|58|7|9|90	2	Helix-turn-helix family protein OS=Acinetobacter baumannii 496487 OX=1310625 GN=J524_3523 PE=4 SV=1 - [A0A062DGK9_ACIBA]
AXQ91877	A0A385F0W4			8	11|132|21|22|58|7|9|90	1	N-succinylglutamate 5-semialdehyde dehydrogenase OS=Acinetobacter baumannii WM99c OX=945555 GN=astD PE=3 SV=1 - [A0A385F0W4_ACIBA]
ABR18859	A0A2Z5ZA15			8	11|132|21|22|58|7|9|90	1	Carbapenem-associated resistance outer membrane protein (Fragment) OS=Acinetobacter baumannii OX=470 GN=carO PE=4 SV=1 - [A0A2Z5ZA15_ACIBA]
ANA36730	A0A0D5YN58	1	155	8	11|132|21|22|58|7|9|90	2	Cysteine synthase OS=Acinetobacter baumannii OX=470 GN=cysK PE=3 SV=1 - [A0A0D5YN58_ACIBA]
SVJ99025	A0A335EVP1	1	156	9	11|132|153|21|22|58|7|9|90	2	PdxB OS=Acinetobacter baumannii OX=470 GN=pdxB PE=4 SV=1 - [A0A335EVP1_ACIBA]
EXG29970	A0A010UWA5			8	11|132|21|22|58|7|9|90	1	Uncharacterized protein OS=Acinetobacter sp. 263903-2 OX=1310834 GN=J733_3106 PE=4 SV=1 - [A0A010UWA5_9GAMM]
PUV05437	A0A0H4UT78	1	157	8	11|132|21|22|58|7|9|90	2	Uncharacterized protein OS=Acinetobacter baumannii OX=470 GN=DCD77_08870 PE=4 SV=1 - [A0A0H4UT78_ACIBA]
RCU29358	A0A368MTQ4			8	11|132|21|22|58|7|9|90	1	ATP-grasp domain-containing protein OS=Acinetobacter baumannii OX=470 GN=DVA79_08370 PE=4 SV=1 - [A0A368MTQ4_ACIBA]
SSM96339	A0A333EPN9	1	159	8	11|132|21|22|58|7|9|90	2	Putative surface antigen OS=Acinetobacter baumannii OX=470 GN=SAMEA104305177_06720 PE=4 SV=1 - [A0A333EPN9_ACIBA]
EEY77424	D0S1V7			9	11|132|153|21|22|58|7|9|90	1	Beta-lactamase OS=Acinetobacter calcoaceticus RUH2202 OX=575585 GN=HMPREF0012_00293 PE=3 SV=1 - [D0S1V7_ACICA]
KCY18322	A0A062IIM3			8	11|132|21|22|58|7|9|90	1	Phosphotransferase enzyme family protein OS=Acinetobacter baumannii 233846 OX=1310736 GN=J635_4357 PE=3 SV=1 - [A0A062IIM3_ACIBA]
AFI95292	A0A454AVS2			8	11|132|21|22|58|7|9|90	1	Uncharacterized protein OS=Acinetobacter baumannii MDR-TJ OX=889738 GN=ABTJ_01687 PE=4 SV=1 - [A0A454AVS2_ACIBA]
KCY66385	A0A062MBU0			8	11|132|21|22|58|7|9|90	1	Type I secretion C-terminal target domain protein OS=Acinetobacter baumannii 1288284 OX=1310709 GN=J608_2037 PE=4 SV=1 - [A0A062MBU0_ACIBA]
ALY01035	A0A0E4HMD5			8	11|132|21|22|58|7|9|90	1	Beta-lactamase OS=Acinetobacter baumannii OX=470 GN=adc78 PE=3 SV=1 - [A0A0E4HMD5_ACIBA]
AFI95883	A0A454AX51			8	11|132|21|22|58|7|9|90	1	Catalase OS=Acinetobacter baumannii MDR-TJ OX=889738 GN=ABTJ_02285 PE=3 SV=1 - [A0A454AX51_ACIBA]
EXB30595	A0A009KIU0			8	11|132|21|22|58|7|9|90	1	Valine--tRNA ligase OS=Acinetobacter baumannii 1419130 OX=1310619 GN=valS PE=3 SV=1 - [A0A009KIU0_ACIBA]
AFV53106	K4P0R4			8	11|132|153|21|22|58|7|9	1	Aminoglycoside (3') phosphotransferase AphA1 or APH (3')-Ia OS=Acinetobacter baumannii WM99c OX=945555 GN=aphA1b PE=3 SV=1 - [K4P0R4_ACIBA]
ANA37581	A0A0D8GW25	1	156	8	11|132|21|22|58|7|9|90	2	Nucleoid-associated protein OS=Acinetobacter baumannii OX=470 GN=yejK PE=3 SV=1 - [A0A0D8GW25_ACIBA]
EXC27053	A0A009QMG0	1	158	8	11|132|21|22|58|7|9|90	2	Enoyl-CoA hydratase/isomerase family protein OS=Acinetobacter sp. 809848 OX=1310637 GN=J536_2609 PE=3 SV=1 - [A0A009QMG0_9GAMM]
EXE77369	A0A010LCD1			8	11|132|21|22|58|7|9|90	1	2-methylisocitrate dehydratase, Fe/S-dependent OS=Acinetobacter sp. 1566109 OX=1310683 GN=J582_1932 PE=4 SV=1 - [A0A010LCD1_9GAMM]
WP_000532247	A0A454B0H3			8	11|132|21|22|58|7|9|90	1	Transcription termination/antitermination protein NusA OS=Acinetobacter baumannii MDR-TJ OX=889738 GN=nusA PE=3 SV=1 - [A0A454B0H3_ACIBA]
ANS58064	A0A335ECA6			8	11|132|21|22|58|7|9|90	1	Beta-lactamase OXA-23 OS=Acinetobacter baumannii OX=470 GN=bla PE=4 SV=1 - [A0A335ECA6_ACIBA]
ANA37013	A0A335ML45			8	11|132|21|22|58|7|9|90	1	Transketolase OS=Acinetobacter baumannii OX=470 GN=tkt PE=3 SV=1 - [A0A335ML45_ACIBA]
KZA23702	A0A0U4DJA9			9	11|132|153|21|22|58|7|9|90	1	Orf OS=Acinetobacter baumannii OX=470 GN=LV38_02680 PE=4 SV=1 - [A0A0U4DJA9_ACIBA]
KHO17349	A0A0B2XPD2			8	11|132|21|22|58|7|9|90	1	Long-chain fatty acid transporter OS=Acinetobacter baumannii OX=470 GN=NT90_00555 PE=4 SV=1 - [A0A0B2XPD2_ACIBA]
EOQ64883	R8Y658			8	11|132|153|21|22|58|7|90	1	Beta-lactamase OS=Acinetobacter calcoaceticus ANC 3811 OX=1217690 GN=F935_00535 PE=3 SV=1 - [R8Y658_ACICA]
RDJ61174	A0A370MF14			8	11|132|21|22|58|7|9|90	1	Alpha/beta hydrolase (Fragment) OS=Acinetobacter baumannii OX=470 GN=AB719_04585 PE=4 SV=1 - [A0A370MF14_ACIBA]
ADX04518	A0A335L319			8	11|132|21|22|58|7|9|90	1	Metal-dependent hydrolase of the aminoacylase-2/carboxypeptidase-Z family OS=Acinetobacter baumannii OX=470 GN=yxeP_3 PE=4 SV=1 - [A0A335L319_ACIBA]
POZ07170	A0A0M3FGT4			8	11|132|21|22|58|7|9|90	1	Chaperone protein HchA OS=Acinetobacter baumannii OX=470 GN=C3415_13145 PE=4 SV=1 - [A0A0M3FGT4_ACIBA]
OTL46319	A0A241YVG9			8	11|132|21|22|58|7|9|90	1	NAD(P)H-quinone oxidoreductase (Fragment) OS=Acinetobacter baumannii OX=470 GN=B9X91_05365 PE=4 SV=1 - [A0A241YVG9_ACIBA]
AFI94331	A0A454ASQ3			8	11|132|21|22|58|7|9|90	1	Putative NAD(P)H quinone oxidoreductase, PIG3 family OS=Acinetobacter baumannii MDR-TJ OX=889738 GN=ABTJ_00697 PE=4 SV=1 - [A0A454ASQ3_ACIBA]
KCY23168	A0A062IZ25			8	11|132|21|22|58|7|9|90	1	Porin subfamily protein OS=Acinetobacter baumannii 233846 OX=1310736 GN=J635_1639 PE=4 SV=1 - [A0A062IZ25_ACIBA]
AFI96651	A0A454AZ69			8	11|132|21|22|58|7|9|90	1	Histidine kinase OS=Acinetobacter baumannii MDR-TJ OX=889738 GN=ABTJ_03071 PE=4 SV=1 - [A0A454AZ69_ACIBA]
VAX45430	A0A0A8XI29			8	11|132|21|22|58|7|9|90	1	Cell division protein ZapA OS=Acinetobacter calcoaceticus OX=471 GN=AC2117_02627 PE=4 SV=1 - [A0A0A8XI29_ACICA]
AXQ88578	A0A385EQR0			8	11|132|21|22|58|7|9|90	1	2-aminomuconate deaminase OS=Acinetobacter baumannii WM99c OX=945555 GN=amnD PE=4 SV=1 - [A0A385EQR0_ACIBA]
SSS37950	A0A334YSP1	1	156	9	11|132|153|21|22|58|7|9|90	2	Cupin family protein OS=Acinetobacter baumannii OX=470 GN=SAMEA104305268_02662 PE=4 SV=1 - [A0A334YSP1_ACIBA]
AMX20823	A0A143IYR1	1	156	8	11|132|21|22|58|7|9|90	2	Putative enoyl-CoA hydratase echA8 OS=Acinetobacter pittii OX=48296 GN=echA8_3 PE=3 SV=1 - [A0A143IYR1_ACIPI]
EXB22891	A0A009K3R0	1	155	8	11|132|21|22|58|7|9|90	2	Amidohydrolase family protein OS=Acinetobacter baumannii 1419130 OX=1310619 GN=J518_4229 PE=4 SV=1 - [A0A009K3R0_ACIBA]
ANA37603	A0A334SNB2			8	11|132|21|22|58|7|9|90	1	Zn-dependent hydrolase OS=Acinetobacter baumannii OX=470 GN=ytnP_1 PE=4 SV=1 - [A0A334SNB2_ACIBA]
AFI94478	A0A454AT69			8	11|132|21|22|58|7|9|90	1	Phosphoserine aminotransferase OS=Acinetobacter baumannii MDR-TJ OX=889738 GN=serC PE=3 SV=1 - [A0A454AT69_ACIBA]
AFI94866	A0A454AUB1			8	11|132|21|22|58|7|9|90	1	UPF0246 protein ABTJ_01249 OS=Acinetobacter baumannii MDR-TJ OX=889738 GN=ABTJ_01249 PE=3 SV=1 - [A0A454AUB1_ACIBA]
AFI96355	A0A454AYC4	1	157	8	11|132|21|22|58|7|9|90	2	Uncharacterized protein OS=Acinetobacter baumannii MDR-TJ OX=889738 GN=ABTJ_02764 PE=4 SV=1 - [A0A454AYC4_ACIBA]
RSR94347	A0A3R9SJ25			9	11|132|153|21|22|58|7|9|90	1	Uncharacterized protein (Fragment) OS=Acinetobacter baumannii OX=470 GN=EA677_16585 PE=4 SV=1 - [A0A3R9SJ25_ACIBA]
KCY19974	A0A062IFM5			8	11|132|21|22|58|7|9|90	1	Esterase OS=Acinetobacter baumannii 233846 OX=1310736 GN=J635_3531 PE=4 SV=1 - [A0A062IFM5_ACIBA]
PAM75163	A0A237TK91	1	155	8	11|132|21|22|58|7|9|90	2	Protease OS=Acinetobacter baumannii OX=470 GN=CEJ63_04565 PE=4 SV=1 - [A0A237TK91_ACIBA]
OTL21614	A0A241YRY7			8	11|132|21|22|58|7|9|90	1	Efflux transporter periplasmic adaptor subunit (Fragment) OS=Acinetobacter baumannii OX=470 GN=B9X91_11925 PE=3 SV=1 - [A0A241YRY7_ACIBA]
SSU43313	A0A334XFL0			9	11|132|153|21|22|58|7|9|90	1	Signal peptide OS=Acinetobacter baumannii OX=470 GN=SAMEA104305320_02662 PE=4 SV=1 - [A0A334XFL0_ACIBA]
SVK02317	A0A334HX68			8	11|132|21|22|58|7|9|90	1	BccA OS=Acinetobacter baumannii OX=470 GN=accC_3 PE=4 SV=1 - [A0A334HX68_ACIBA]
SSU69655	A0A335SV40			8	11|132|21|22|58|7|9|90	1	Acid shock protein OS=Acinetobacter baumannii OX=470 GN=SAMEA104305320_05860 PE=4 SV=1 - [A0A335SV40_ACIBA]
EXB32044	A0A009KMD8	1	156	8	11|132|21|22|58|7|9|90	2	Chaperone protein HscA homolog OS=Acinetobacter baumannii 1419130 OX=1310619 GN=hscA PE=3 SV=1 - [A0A009KMD8_ACIBA]
ANA38228	A0A0D8EKE8			9	11|132|153|21|22|58|7|9|90	1	7-cyano-7-deazaguanine synthase OS=Acinetobacter baumannii OX=470 GN=queC_1 PE=3 SV=1 - [A0A0D8EKE8_ACIBA]
SSV74991	A0A219CJR7			8	11|132|21|22|58|7|9|90	1	GabD OS=Acinetobacter baumannii OX=470 GN=gabD PE=3 SV=1 - [A0A219CJR7_ACIBA]
OTK97405	A0A2C9WZN8	1	154	8	11|132|21|22|58|7|9|90	2	MxaD family protein (Fragment) OS=Acinetobacter baumannii OX=470 GN=B9X91_20070 PE=4 SV=1 - [A0A2C9WZN8_ACIBA]
AFA35105	A7Y416			9	11|132|153|21|22|58|7|9|90	1	Beta-lactamase OS=Acinetobacter baumannii OX=470 GN=ampC PE=3 SV=1 - [A7Y416_ACIBA]
AFI94256	A0A454ASL3			8	11|132|21|22|58|7|9|90	1	Outer membrane protein/peptidoglycan-associated (Lipo)protein OS=Acinetobacter baumannii MDR-TJ OX=889738 GN=ABTJ_00616 PE=3 SV=1 - [A0A454ASL3_ACIBA]
RSR38820	A0A429MJH7			8	11|132|21|22|58|7|9|90	1	Dihydrolipoyl dehydrogenase (Fragment) OS=Acinetobacter baumannii OX=470 GN=EA686_22910 PE=4 SV=1 - [A0A429MJH7_ACIBA]
EXC51583	A0A009SF33			8	11|132|21|22|58|7|9|90	1	Dihydrolipoyl dehydrogenase OS=Acinetobacter baumannii 99063 OX=1310630 GN=J529_1792 PE=3 SV=1 - [A0A009SF33_ACIBA]
KZA24034	A0A086I0A1			9	11|132|153|21|22|58|7|9|90	1	Uncharacterized protein OS=Acinetobacter baumannii OX=470 GN=LV38_02495 PE=4 SV=1 - [A0A086I0A1_ACIBA]
AOX98614	A0A454ARB9			8	11|132|21|22|58|7|9|90	1	Acetyl-coenzyme A synthetase OS=Acinetobacter baumannii MDR-TJ OX=889738 GN=acsA PE=3 SV=1 - [A0A454ARB9_ACIBA]
AFI96840	A0A454AZV8			8	11|132|21|22|58|7|9|90	1	Histidine--tRNA ligase OS=Acinetobacter baumannii MDR-TJ OX=889738 GN=hisS PE=3 SV=1 - [A0A454AZV8_ACIBA]
AFI96652	A0A454AZK8			8	11|132|21|22|58|7|9|90	1	Uncharacterized protein OS=Acinetobacter baumannii MDR-TJ OX=889738 GN=ABTJ_03072 PE=4 SV=1 - [A0A454AZK8_ACIBA]
KCX82597	A0A062FMU4	1	155	9	11|132|153|21|22|58|7|9|90	2	Isochorismatase family protein OS=Acinetobacter baumannii 940793 OX=1310633 GN=J532_3198 PE=4 SV=1 - [A0A062FMU4_ACIBA]
RSR52999	A0A429MNG9	1	156	8	11|132|21|22|58|7|9|90	2	Response regulator (Fragment) OS=Acinetobacter baumannii OX=470 GN=EA686_14455 PE=4 SV=1 - [A0A429MNG9_ACIBA]
AFI94040	A0A454ARX8			8	11|132|21|22|58|7|9|90	1	Acyl-CoA dehydrogenase OS=Acinetobacter baumannii MDR-TJ OX=889738 GN=ABTJ_00380 PE=3 SV=1 - [A0A454ARX8_ACIBA]
SSS41843	A0A334Z5E6			8	11|132|21|22|58|7|9|90	1	Long-chain fatty acid transport protein OS=Acinetobacter baumannii OX=470 GN=SAMEA104305268_04020 PE=4 SV=1 - [A0A334Z5E6_ACIBA]
WP_024436048	A0A009T321	1	158	8	11|132|21|22|58|7|9|90	2	Outer membrane protein assembly factor BamA OS=Acinetobacter baumannii 99063 OX=1310630 GN=yaeT PE=3 SV=1 - [A0A009T321_ACIBA]
AFA35107	A7Y413			9	11|132|153|21|22|58|7|9|90	1	Beta-lactamase OS=Acinetobacter baumannii OX=470 GN=ampC PE=3 SV=1 - [A7Y413_ACIBA]
AFI96043	A0A454AXL9			8	11|132|21|22|58|7|9|90	1	Uncharacterized protein OS=Acinetobacter baumannii MDR-TJ OX=889738 GN=ABTJ_02446 PE=4 SV=1 - [A0A454AXL9_ACIBA]
WP_000056810	A0A009Q2E5	1	157	8	11|132|21|22|58|7|9|90	2	Outer membrane protein assembly factor BamD OS=Acinetobacter baumannii 625974 OX=1310607 GN=yfiO PE=3 SV=1 - [A0A009Q2E5_ACIBA]
KCY24258	A0A062J276	1	155	9	11|132|153|21|22|58|7|9|90	2	Uncharacterized protein OS=Acinetobacter baumannii 233846 OX=1310736 GN=J635_0638 PE=4 SV=1 - [A0A062J276_ACIBA]
EYT45026	A0A022KQJ3	1	160	8	11|132|21|22|58|7|9|90	2	Putative amino-acid transporter periplasmic solute-binding protein OS=Acinetobacter sp. 478810 OX=1310720 GN=J619_02587 PE=3 SV=1 - [A0A022KQJ3_9GAMM]
AFI94413	A0A454ASY3			8	11|132|21|22|58|7|9|90	1	Carbamoyl-phosphate synthase large chain OS=Acinetobacter baumannii MDR-TJ OX=889738 GN=carB PE=3 SV=1 - [A0A454ASY3_ACIBA]
EXA87890	A0A009GNP7	1	154	8	11|132|21|22|58|7|9|90	2	Cys/Met metabolism PLP-dependent enzyme family protein OS=Acinetobacter baumannii 118362 OX=1310618 GN=J517_1246 PE=3 SV=1 - [A0A009GNP7_ACIBA]
AFI95595	A0A454AW79			8	11|132|21|22|58|7|9|90	1	O-succinylhomoserine sulfhydrylase OS=Acinetobacter baumannii MDR-TJ OX=889738 GN=metZ PE=3 SV=1 - [A0A454AW79_ACIBA]
BCA98220	A0A241YBA0	1	155	8	11|132|21|22|58|7|9|90	2	Ligand-gated channel protein OS=Acinetobacter baumannii OX=470 GN=btuB_1 PE=3 SV=1 - [A0A241YBA0_ACIBA]
KCY73957	A0A062N321			8	11|132|153|22|58|7|9|90	1	Antitoxin OS=Acinetobacter sp. 796380-1375 OX=1310833 GN=J732_3146 PE=3 SV=1 - [A0A062N321_9GAMM]
