# Supplementary material for: Proteomic Analyses of Acinetobacter baumannii Clinical Isolates to Identify Drug Resistant Mechanism
Source: Front Cell Infect Microbiol. 2021 Feb 24;11:625430. doi: 10.3389/fcimb.2021.625430 (PMC7943614; doi:10.3389/fcimb.2021.625430)
Supplement: Supplementary file 2 [file DataSheet_2.zip › Supplementary Table 6.XLSX]

## Sheet: Sheet3
Supplementary Table 6: Metabolism-related proteins
NCBI genbank accession	Uniprot accession	Subcellular localization	Protein name	Classification
EXH77350	A0A140QTL6	Cytoplasmic	Serine hydroxymethyltransferase	TMT down-regulated
EXE78468	A0A010LJV1	Unknown	NADH-quinone oxidoreductase	TMT down-regulated
EXH74313	A0A140QMP6	Unknown	Malate dehydrogenase	TMT down-regulated
EXE73177	A0A010JKN9	Cytoplasmic	Non-heme chloroperoxidase	TMT down-regulated
PAM69183	A0A3D5C5J6	Cytoplasmic	3,4-dihydroxy-2-butanone 4-phosphate synthase	TMT down-regulated
EXE80093	A0A010LPM5	Cytoplasmic	Ketol-acid reductoisomerase (NADP(+))	TMT down-regulated
EXE79560	A0A010KDK1	Cytoplasmic	Acetyl-coenzyme A carboxylase carboxyl transferase subunit beta	TMT down-regulated
OVL12511	A0A204F0E6	Cytoplasmic	3-hydroxyacyl-CoA dehydrogenase	TMT up-regulated
EKU54583	A0A0E2GEA7	Cytoplasmic	Branched-chain-amino-acid aminotransferase	TMT up-regulated
AFI94413	A0A454ASY3	Unknown	Carbamoyl-phosphate synthase large chain	TMT up-regulated & Label-free
PAM75763	A0A219CJR7	Cytoplasmic	GabD	TMT up-regulated
PAM67449	A0A3D5C500	Cytoplasmic	Bifunctional phosphoribosylaminoimidazolecarboxamide formyltransferase/inosine monophosphate cyclohydrolase (Fragment)	TMT up-regulated
EXC50791	A0A009T8J5	Unknown	Heavy-metal-associated domain protein	TMT up-regulated
EXC53301	A0A009SHJ5	Cytoplasmic	Pyruvate dehydrogenase E1 component	TMT up-regulated
PAM72684	A0A3G5ZGH8	Cytoplasmic	Fatty acid oxidation complex subunit alpha	TMT up-regulated
KCX57648	A0A062DD11	Cytoplasmic	Aconitate hydratase	TMT up-regulated
EXC51817	A0A009SY21	Unknown	Electron transfer flavoFAD-binding domain protein	TMT up-regulated
SSU69175	A0A335STP4	Unknown	Ferredoxin	TMT up-regulated
ONN58895	A0A1V2V9L4	Cytoplasmic	Aconitate hydratase	TMT up-regulated
KCX82595	A0A062FK52	Unknown	Quinoprotein glucose dehydrogenase B	Label-free
AXV54024	A0A0E4D0I8	Cytoplasmic	Bifunctional protein GlmU	Label-free
AFI93824	A0A454AR96	Cytoplasmic	Dihydrolipoamide acetyltransferase component of pyruvate dehydrogenase complex	Label-free
SSU36238	A0A219CCP0	Cytoplasmic	3-hydroxybutyrate dehydrogenase	Label-free
RSR40456	A0A429MJQ6	Cytoplasmic	1-deoxy-D-xylulose-5-phosphate synthase (Fragment)	Label-free
SST08732	A0A335EDV0	Cytoplasmic	Phosphotransferase	Label-free
KCX55819	A0A062DBV4	Cytoplasmic	Histidinol-phosphate aminotransferase	Label-free
WP_031955943	A0A062KUP0	Cytoplasmic	N-succinylarginine dihydrolase	Label-free
CAO99492	B0VMS0	Cytoplasmic	UTP--glucose-1-phosphate uridylyltransferase	Label-free
EXB06888	A0A009ISQ7	Cytoplasmic	Uncharacterized protein(Archaeal/vacuolar-type H+-ATPase subunit I/STV1[Energy production and conversion])	Label-free
AFI95961	A0A454AX85	Cytoplasmic	3-oxoadipyl-CoA thiolase	Label-free
EXC50287	A0A009S9L2	Cytoplasmic Membrane	Acyltransferase family protein	Label-free
AXQ91877	A0A385F0W4	Cytoplasmic	N-succinylglutamate 5-semialdehyde dehydrogenase	Label-free
SVJ99025	A0A335EVP1	Cytoplasmic	PdxB	Label-free
PUV05437	A0A0H4UT78	Unknown	Uncharacterized protein(electron transport complex protein RnfC;Provisional)	TMT up-regulated & Label-free
RCU29358	A0A368MTQ4	Cytoplasmic	ATP-grasp domain-containing protein	Label-free
KCY18322	A0A062IIM3	Cytoplasmic Membrane	Phosphotransferase enzyme family protein	Label-free
AFI95292	A0A454AVS2	Unknown	Uncharacterized protein(Carbohydrate-binding DOMON domain [Carbohydrate transport and metabolism, Signal transduction mechanisms])	Label-free
EXC27053	A0A009QMG0	Cytoplasmic	Enoyl-CoA hydratase/isomerase family protein	Label-free
EXE77369	A0A010LCD1	Cytoplasmic	2-methylisocitrate dehydratase, Fe/S-dependent	Label-free
ANA37013	A0A335ML45	Cytoplasmic	Transketolase	Label-free
KZA23702	A0A0U4DJA9	Unknown	Orf	Label-free
RDJ61174	A0A370MF14	Unknown	Alpha/beta hydrolase (Fragment)	Label-free
AXQ88578	A0A385EQR0	Cytoplasmic	2-aminomuconate deaminase	Label-free
AMX20823	A0A143IYR1	Cytoplasmic	Putative enoyl-CoA hydratase echA8	Label-free
AFI94478	A0A454AT69	Cytoplasmic	Phosphoserine aminotransferase	Label-free
KCY19974	A0A062IFM5	Cytoplasmic	Esterase	Label-free
SVK02317	A0A334HX68	Cytoplasmic	biotin carboxylase（AccC）BccA	Label-free
ANA38228	A0A0D8EKE8	Unknown	7-cyano-7-deazaguanine synthase	Label-free
SSV74991	A0A219CJR7	Cytoplasmic	GabD	Label-free
OTK97405	A0A2C9WZN8	Unknown	MxaD family protein (Fragment)	Label-free
RSR38820	A0A429MJH7	Cytoplasmic	Dihydrolipoyl dehydrogenase (Fragment)	Label-free
EXC51583	A0A009SF33	Cytoplasmic	Dihydrolipoyl dehydrogenase	Label-free
AOX98614	A0A454ARB9	Cytoplasmic	Acetyl-coenzyme A synthetase	Label-free
AFI96840	A0A454AZV8	Cytoplasmic	Histidine--tRNA ligase	Label-free
KCX82597	A0A062FMU4	Unknown	Isochorismatase family protein	Label-free
AFI94040	A0A454ARX8	Cytoplasmic	Acyl-CoA dehydrogenase	Label-free
EYT45026	A0A022KQJ3	Periplasmic	Putative amino-acid transporter periplasmic solute-binding protein	Label-free
EXA87890	A0A009GNP7	Cytoplasmic	Cys/Met metabolism PLP-dependent enzyme family protein	Label-free
AFI95595	A0A454AW79	Cytoplasmic	O-succinylhomoserine sulfhydrylase	Label-free
BCA98220	A0A241YBA0	Outer Membrane	Ligand-gated channel protein	Label-free
