# Supplementary material for: Proteomic Analyses of Acinetobacter baumannii Clinical Isolates to Identify Drug Resistant Mechanism
Source: Front Cell Infect Microbiol. 2021 Feb 24;11:625430. doi: 10.3389/fcimb.2021.625430 (PMC7943614; doi:10.3389/fcimb.2021.625430)
Supplement: Supplementary file 2 [file DataSheet_2.zip › Supplementary Table 7.XLSX]

## Sheet: Sheet1
Supplementary Table 7: Proteins with unknown functions or other functions
NCBI genbank accession	Uniprot accession	Subcellular localization	Protein name	Classification
EXA88267	A0A009H911	Unknown	Uncharacterized protein(LysM domain/BON superfamily protein; Provisional)	TMT down-regulated
AZC07954	A0A494I037	Cytoplasmic	Integration host factor subunit beta	TMT down-regulated
OUT26646	A0A1Y5NLP6	Unknown	Uncharacterized protein(LemA family)	TMT down-regulated
AFI96355	A0A454AYC4	Unknown	Uncharacterized protein	TMT up-regulated & Label-free
OOD25677	A0A1V3DKA9	Unknown	Hemolysin	TMT up-regulated
EXC51212	A0A009SWJ6	Unknown	Uncharacterized protein	TMT up-regulated
OTL37271	A0A241YU11	Unknown	Uncharacterized protein (Fragment)	TMT up-regulated
OTL20642	A0A241YRV5	Unknown	Uncharacterized protein (Fragment)	TMT up-regulated
EXB30330	A0A009KLU5	Unknown	Uncharacterized protein	TMT up-regulated
EXG29970	A0A010UWA5	Unknown	Uncharacterized protein	TMT up-regulated & Label-free
RSR56613	A0A429MQ17	Unknown	Uncharacterized protein (Fragment)	TMT up-regulated
KCX81078	A0A062FA45	Unknown	Uncharacterized protein (putative septicolysin, cholesterol-dependent cytolysin family and related proteins)	TMT up-regulated
OIG43569	A0A1S2FSQ5	Extracellular	Uncharacterized protein	TMT up-regulated
EXA83905	A0A009GCI2	Unknown	Uncharacterized protein	TMT up-regulated
EXC53422	A0A009TPX1	Unknown	Uncharacterized protein	TMT up-regulated
EXC27109	A0A009QPG0	Unknown	Uncharacterized protein	TMT up-regulated
EXC52847	A0A009T0X6	Unknown	Uncharacterized protein(LysM domain/BON superfamily protein; Provisional)	TMT up-regulated
SSS47420	A0A334ZJ60	Unknown	Signal peptide	TMT up-regulated
KHO15113	A0A0B2XUF1	Unknown	Uncharacterized protein	TMT up-regulated
PTV52039	A0A2T5QU89	Unknown	Uncharacterized protein	TMT up-regulated
EXC48387	A0A009SNJ3	Unknown	Uncharacterized protein	TMT up-regulated
AFI94886	A0A454AUE5	Cytoplasmic	Lactate dehydrogenase-like oxidoreductase	Label-free
AVI32052	A0A2P1ARF2	Unknown	NHL repeat family protein	Label-free
KCY70455	A0A062MN85	Outer Membrane	Putative filC	Label-free
RSR17040	A0A0B9WTX0	Extracellular	CSLREA domain-containing protein	Label-free
OTK98378	A0A059ZH06	Extracellular	Protein FilF	Label-free
KCX56062	A0A062DGK9	Unknown	Helix-turn-helix family protein	Label-free
AFI96651	A0A454AZ69	Cytoplasmic Membrane	Histidine kinase	Label-free
SSS37950	A0A334YSP1	Cytoplasmic	Cupin family protein	Label-free
EXB22891	A0A009K3R0	Cytoplasmic	Amidohydrolase family protein	Label-free
AFI94866	A0A454AUB1	Cytoplasmic	UPF0246 protein	Label-free
RSR94347	A0A3R9SJ25	Cytoplasmic	Uncharacterized protein (Fragment)	Label-free
SSU43313	A0A334XFL0	Unknown	Signal peptide	Label-free
KZA24034	A0A086I0A1	Unknown	Uncharacterized protein	Label-free
AFI96652	A0A454AZK8	Cytoplasmic	Uncharacterized protein	Label-free
AFI96043	A0A454AXL9	Cytoplasmic	Uncharacterized protein	Label-free
KCY24258	A0A062J276	Cytoplasmic	Uncharacterized protein	Label-free
