# Supplementary material for: Proteomic Analyses of Acinetobacter baumannii Clinical Isolates to Identify Drug Resistant Mechanism
Source: Front Cell Infect Microbiol. 2021 Feb 24;11:625430. doi: 10.3389/fcimb.2021.625430 (PMC7943614; doi:10.3389/fcimb.2021.625430)
Supplement: Supplementary file 2 [file DataSheet_2.zip › Supplementary Table 8.XLSX]

## Sheet: Sheet1
Supplementary Table 8: Glycoproteins of resistance isolates and susceptible isolates
Strain	total	elements
R&S	67	HexNAc(1)Hex(1)Fuc(1)
		HexNAc(1)Hex(1)
		HexNAc(2)Hex(1)Fuc(2)
		HexNAc(3)
		HexNAc(1)Hex(1)NeuAc(3)
		HexNAc(2)Hex(2)Fuc(1)NeuAc(1)
		HexNAc(2)Hex(2)Fuc(2)NeuAc(1)
		HexNAc(3)Hex(3)Fuc(2)
		HexNAc(6)Hex(3)Fuc(1)
		HexNAc(2)Hex(1)Fuc(1)
		HexNAc(2)Hex(2)NeuAc(2)
		HexNAc(2)Hex(2)Fuc(1)
		HexNAc(2)Hex(3)Fuc(1)
		HexNAc(3)Hex(2)Fuc(4)
		HexNAc(3)Hex(2)Fuc(2)
		HexNAc(3)Hex(1)Fuc(2)
		HexNAc(3)Hex(3)Fuc(1)
		HexNAc(3)Hex(2)NeuAc(1)
		HexNAc(3)Hex(2)Fuc(1)NeuAc(1)
		HexNAc(3)Hex(3)Fuc(2)NeuAc(2)
		HexNAc(8)Hex(6)
		HexNAc(1)Hex(2)Fuc(1)
		HexNAc(4)Hex(4)Fuc(3)NeuAc(1)
		HexNAc(5)Hex(5)
		HexNAc(3)Hex(3)
		HexNAc(4)Hex(1)Fuc(1)
		HexNAc(3)Fuc(1)
		HexNAc(2)Hex(2)Fuc(2)
		HexNAc(2)Hex(1)
		HexNAc(10)Hex(7)
		HexNAc(1)Hex(1)NeuAc(2)
		HexNAc(3)Hex(3)NeuAc(1)
		HexNAc(3)Hex(2)Fuc(2)NeuAc(1)
		HexNAc(4)Hex(3)Fuc(2)
		HexNAc(3)Hex(3)Fuc(3)
		HexNAc(2)Hex(2)Fuc(3)
		HexNAc(1)Hex(1)NeuAc(1)
		HexNAc(3)Hex(2)Fuc(1)
		HexNAc(6)Hex(4)Fuc(2)
		HexNAc(4)Hex(3)Fuc(1)
		HexNAc(5)Hex(3)Fuc(1)NeuAc(1)
		HexNAc(3)Hex(3)NeuAc(2)
		HexNAc(1)Fuc(1)
		HexNAc(3)Hex(3)Fuc(1)NeuAc(2)
		HexNAc(2)Hex(2)
		HexNAc(2)Hex(1)NeuAc(2)
		HexNAc(4)Hex(4)Fuc(2)NeuAc(1)
		HexNAc(1)Hex(1)Fuc(1)NeuAc(1)
		HexNAc(2)Hex(3)
		HexNAc(6)Hex(5)Fuc(3)
		HexNAc(3)Hex(1)Fuc(1)
		HexNAc(5)Hex(3)
		HexNAc(1)
		HexNAc(4)Hex(4)
		HexNAc(3)Hex(3)Fuc(1)NeuAc(1)
		HexNAc(4)Hex(4)Fuc(3)
		HexNAc(3)Hex(1)
		HexNAc(3)Hex(2)
		HexNAc(5)Hex(5)Fuc(3)
		HexNAc(3)Hex(2)Fuc(3)
		HexNAc(2)
		HexNAc(4)Hex(2)Fuc(2)
		HexNAc(2)Hex(1)NeuAc(1)
		HexNAc(4)Hex(1)
		HexNAc(3)Hex(1)Fuc(1)NeuAc(1)
		HexNAc(6)Hex(4)
		HexNAc(2)Hex(2)NeuAc(1)
S	30	HexNAc(6)Hex(7)NeuAc(2)
		HexNAc(9)Hex(3)
		HexNAc(4)Hex(7)NeuAc(1)
		HexNAc(6)Hex(7)NeuAc(3)
		HexNAc(6)Hex(7)NeuAc(4)
		HexNAc(8)Hex(3)
		HexNAc(2)Hex(1)Fuc(1)NeuAc(1)
		HexNAc(8)Hex(9)
		HexNAc(9)Hex(10)
		HexNAc(7)Hex(7)Fuc(1)NeuAc(2)
		HexNAc(2)Fuc(1)
		HexNAc(7)Hex(4)Fuc(1)
		HexNAc(7)Hex(6)Fuc(1)NeuAc(4)
		HexNAc(9)Hex(10)Fuc(1)
		HexNAc(6)Hex(8)NeuAc(1)
		HexNAc(5)Hex(7)Fuc(1)NeuAc(1)
		HexNAc(7)Hex(7)Fuc(1)NeuAc(4)
		HexNAc(4)Hex(2)
		HexNAc(2)Hex(2)Fuc(1)NeuAc(2)
		HexNAc(7)Hex(8)
		HexNAc(10)Hex(10)Fuc(1)
		HexNAc(7)Hex(3)
		HexNAc(8)Hex(9)Fuc(1)NeuAc(4)
		HexNAc(5)Hex(7)Fuc(1)
		HexNAc(9)Hex(3)Fuc(1)
		HexNAc(3)Hex(1)NeuAc(1)
		HexNAc(8)Hex(9)Fuc(1)NeuAc(3)
		HexNAc(4)Hex(5)Fuc(1)NeuAc(1)
		HexNAc(3)Hex(2)NeuAc(2)
		HexNAc(7)Hex(7)Fuc(1)NeuAc(3)
R	10	HexNAc(6)Hex(6)
		HexNAc(7)Hex(4)
		HexNAc(5)Hex(6)Fuc(1)
		HexNAc(4)Hex(7)Fuc(1)
		HexNAc(2)Hex(5)Fuc(1)
		HexNAc(3)Hex(4)Fuc(1)NeuAc(1)
		HexNAc(8)Hex(7)
		HexNAc(5)Hex(5)Fuc(1)
		HexNAc(5)Hex(8)Fuc(1)
		HexNAc(5)Hex(6)NeuAc(1)
