# Supplementary material for: Proteomic Analyses of Acinetobacter baumannii Clinical Isolates to Identify Drug Resistant Mechanism
Source: Front Cell Infect Microbiol. 2021 Feb 24;11:625430. doi: 10.3389/fcimb.2021.625430 (PMC7943614; doi:10.3389/fcimb.2021.625430)
Supplement: Supplementary file 2 [file DataSheet_2.zip › Supplementary Table 9.XLSX]

## Sheet: Sheet1
Supplementary Table 9: Specifically expressed polysaccharides in resistance isolates
Sequence	Mods_x000D_ (variable)	Glycans	PEP_x000D_ 2D	PEP_x000D_ 1D	|Log Prob|	Score	Delta_x000D_ Score	Delta Mod._x000D_ Score	z	Obs._x000D_ m/z	Calc._x000D_ m/z	ppm_x000D_ err.	Off-_x000D_ By-X	Obs._x000D_ MH	Calc._x000D_ MH	Cleavage	Glycans_x000D_ Pos.	Protein_x000D_ Name	Prot._x000D_ Id	Scan_x000D_ Time	Scan #	Mods_x000D_ (fixed)	Comment	Fragment_x000D_ Type	FDR_x000D_ 2D	FDR_x000D_ 1D	FDR uniq._x000D_ 2D	FDR uniq._x000D_ 1D	q-value_x000D_ 2D	q-value_x000D_ 1D	Isolates
G.GAQIYLKREDLN[+2190.79318]HTGSHK.V	N12(NGlycan / 2190.7932)	HexNAc(6)Hex(6)	0.36	0.65	0.44	30	20.9	12	3	1419.62	1419.96	-2.66	-1	4256.85	4257.87	NRagged	12	>sp|P16706|TRPB_ACICA Tryptophan synthase beta chain OS=Acinetobacter calcoaceticus OX=471 GN=trpB PE=3 SV=2	1417	11.4953	controllerType=0 controllerNumber=1 scan=5394		A132-glyco_69.5394.5394.3	high-energy collision-induced dissociation	0.019	0.05	0.055	0.13	0.019	0.05	A132
K.N[+2069.76690]TTIPAK.K	N1(NGlycan / 2069.7669)	HexNAc(7)Hex(4)	0.33	0.61	0.48	30	11.4	11.4	3	938.735	938.736	-0.05		2814.19	2814.19	Specific	1	>sp|B2HZZ7|DNAK_ACIBC Chaperone protein DnaK OS=Acinetobacter baumannii (strain ACICU) OX=405416 GN=dnaK PE=3 SV=1	284	61.4632	controllerType=0 controllerNumber=1 scan=34313		A132-glyco_69.34313.34313.	high-energy collision-induced dissociation	0.017	0.044	0.049	0.12	0.017	0.044	A132
K.N[+2069.76690]TTIPAK.K	N1(NGlycan / 2069.7669)	HexNAc(7)Hex(4)	0.39	0.65	0.4	162.5	54.8	54.8	3	938.738	938.736	2.29		2814.2	2814.19	Specific	1	>sp|B2HZZ7|DNAK_ACIBC Chaperone protein DnaK OS=Acinetobacter baumannii (strain ACICU) OX=405416 GN=dnaK PE=3 SV=1	284	63.0384	controllerType=0 controllerNumber=1 scan=35420		A132-glyco_70.35420.35420.	high-energy collision-induced dissociation	0.017	0.046	0.032	0.081	0.017	0.046	A132
K.N[+2069.76690]TTIPAK.K	N1(NGlycan / 2069.7669)	HexNAc(7)Hex(4)	0.39	0.64	0.41	114.8	11.2	11.2	3	938.736	938.736	0.4		2814.19	2814.19	Specific	1	>sp|B2HZZ7|DNAK_ACIBC Chaperone protein DnaK OS=Acinetobacter baumannii (strain ACICU) OX=405416 GN=dnaK PE=3 SV=1	284	63.1255	controllerType=0 controllerNumber=1 scan=35464		A132-glyco_70.35464.35464.	high-energy collision-induced dissociation	0.017	0.045	0.032	0.081	0.017	0.045	A132
K.N[+2069.76690]TTIPAK.K	N1(NGlycan / 2069.7669)	HexNAc(7)Hex(4)	0.39	0.64	0.41	113.6	13.6	13.6	3	938.736	938.736	0.34		2814.19	2814.19	Specific	1	>sp|B2HZZ7|DNAK_ACIBC Chaperone protein DnaK OS=Acinetobacter baumannii (strain ACICU) OX=405416 GN=dnaK PE=3 SV=1	284	63.1488	controllerType=0 controllerNumber=1 scan=35476		A132-glyco_70.35476.35476.	high-energy collision-induced dissociation	0.017	0.045	0.032	0.081	0.017	0.045	A132
K.N[+2069.76690]TTIPAK.K	N1(NGlycan / 2069.7669)	HexNAc(7)Hex(4)	0.33	0.58	0.48	102.9	9.4	9.4	3	938.736	938.736	0.34		2814.19	2814.19	Specific	1	>sp|B2HZZ7|DNAK_ACIBC Chaperone protein DnaK OS=Acinetobacter baumannii (strain ACICU) OX=405416 GN=dnaK PE=3 SV=1	284	63.1476	controllerType=0 controllerNumber=1 scan=35475		A132-glyco_70.35475.35475.	high-energy collision-induced dissociation	0.014	0.039	0.032	0.081	0.014	0.039	A132
K.N[+2069.76690]TTIPAK.K	N1(NGlycan / 2069.7669)	HexNAc(7)Hex(4)	0.4	0.65	0.4	91.7	6.2	6.2	3	938.736	938.736	0.53		2814.19	2814.19	Specific	1	>sp|B2HZZ7|DNAK_ACIBC Chaperone protein DnaK OS=Acinetobacter baumannii (strain ACICU) OX=405416 GN=dnaK PE=3 SV=1	284	64.2679	controllerType=0 controllerNumber=1 scan=36051		A132-glyco_70.36051.36051.	high-energy collision-induced dissociation	0.018	0.046	0.032	0.081	0.018	0.046	A132
K.N[+2069.76690]TTIPAK.K	N1(NGlycan / 2069.7669)	HexNAc(7)Hex(4)	0.21	0.43	0.67	91.7	50.2	50.2	3	938.736	938.736	0.66		2814.19	2814.19	Specific	1	>sp|B2HZZ7|DNAK_ACIBC Chaperone protein DnaK OS=Acinetobacter baumannii (strain ACICU) OX=405416 GN=dnaK PE=3 SV=1	284	63.184	controllerType=0 controllerNumber=1 scan=35494		A132-glyco_70.35494.35494.3	high-energy collision-induced dissociation	0.0098	0.029	0.032	0.081	0.0098	0.029	A132
K.N[+2069.76690]TTIPAK.K	N1(NGlycan / 2069.7669)	HexNAc(7)Hex(4)	0.33	0.58	0.48	91	24.3	24.3	3	938.735	938.736	-0.18		2814.19	2814.19	Specific	1	>sp|B2HZZ7|DNAK_ACIBC Chaperone protein DnaK OS=Acinetobacter baumannii (strain ACICU) OX=405416 GN=dnaK PE=3 SV=1	284	63.7256	controllerType=0 controllerNumber=1 scan=35770		A132-glyco_70.35770.35770.3	high-energy collision-induced dissociation	0.013	0.039	0.032	0.081	0.014	0.039	A132
K.N[+2069.76690]TTIPAK.K	N1(NGlycan / 2069.7669)	HexNAc(7)Hex(4)	0.42	0.67	0.38	57.3	24.7	24.7	3	938.735	938.736	-0.77		2814.19	2814.19	Specific	1	>sp|B2HZZ7|DNAK_ACIBC Chaperone protein DnaK OS=Acinetobacter baumannii (strain ACICU) OX=405416 GN=dnaK PE=3 SV=1	284	56.917	controllerType=0 controllerNumber=1 scan=32176		A132-glyco_70.32176.32176.3	high-energy collision-induced dissociation	0.02	0.052	0.032	0.081	0.02	0.052	A132
K.N[+2133.77171]GSAEAK.E	N1(NGlycan / 2133.7717)	HexNAc(5)Hex(6)Fuc(1)	0.64	0.64	0.19	121.8	89.6	89.6	3	937.366	937.371	-4.64		2810.08	2810.1	Specific	1	>Reverse >sp|B7I624|PCKG_ACIB5 Phosphoenolpyruvate carboxykinase [GTP] OS=Acinetobacter baumannii (strain AB0057) OX=480119 GN=pckG PE=3 SV=1	2112	62.0466	controllerType=0 controllerNumber=1 scan=34901		A132-glyco_70.34901.34901.	high-energy collision-induced dissociation	0.031	0.045	0.11	0.12	0.031	0.045	A132
R.DGNPN[+2092.74516]VTHQITQEVLWLSR.W	N5(NGlycan / 2092.7452)	HexNAc(4)Hex(7)Fuc(1)	0.032	0.09	1.49	30	28	28	3	1433.63	1433.96	0.67	-1	4298.86	4299.87	Specific	5	>sp|A3MA94|CAPP_ACIBT Phosphoenolpyruvate carboxylase OS=Acinetobacter baumannii (strain ATCC 17978 / CIP 53.77 / LMG 1025 / NCDC KC755 / 5377) OX=400667 GN=ppc PE=3 SV=1	544	70.7379	controllerType=0 controllerNumber=1 scan=41577		A90-glyco_58.41577.41577.3	high-energy collision-induced dissociation	0.0036	0.0073	0.0072	0.017	0.0036	0.0073	A90
I.DN[+1362.48077]ISNGKAGLVQQQK.P	N2(NGlycan / 1362.4808)	HexNAc(2)Hex(5)Fuc(1)	0.33	0.33	0.48	30	9	9	3	988.114	988.113	0.09		2962.33	2962.33	NRagged	2	>sp|A3M3H0|ATA_ACIBT Adhesin Ata autotransporter OS=Acinetobacter baumannii (strain ATCC 17978 / CIP 53.77 / LMG 1025 / NCDC KC755 / 5377) OX=400667 GN=ata PE=1 SV=2	2	9.9588	controllerType=0 controllerNumber=1 scan=4524		A21-glyco_22.4524.4524.3	high-energy collision-induced dissociation	0.018	0.023	0.048	0.05	0.018	0.023	A21
K.N[+1694.60274]GSAEAKESVK.A	N1(NGlycan / 1694.6027)	HexNAc(3)Hex(4)Fuc(1)NeuAc(1)	0.67	0.67	0.18	61.5	24.7	24.7	3	938.735	938.727	8.89		2814.19	2814.17	Specific	1	>Reverse >sp|B7I624|PCKG_ACIB5 Phosphoenolpyruvate carboxykinase [GTP] OS=Acinetobacter baumannii (strain AB0057) OX=480119 GN=pckG PE=3 SV=1	2112	62.1062	controllerType=0 controllerNumber=1 scan=34935		A132-glyco_70.34935.34935.	high-energy collision-induced dissociation	0.036	0.052	0.13	0.14	0.036	0.052	A132
K.N[+1694.60274]GSAEAKESVK.A	N1(NGlycan / 1694.6027)	HexNAc(3)Hex(4)Fuc(1)NeuAc(1)	0.67	0.67	0.18	38.8	24.4	24.4	3	938.736	938.727	9.02		2814.19	2814.17	Specific	1	>Reverse >sp|B7I624|PCKG_ACIB5 Phosphoenolpyruvate carboxykinase [GTP] OS=Acinetobacter baumannii (strain AB0057) OX=480119 GN=pckG PE=3 SV=1	2112	62.1267	controllerType=0 controllerNumber=1 scan=34946		A132-glyco_70.34946.34946.3	high-energy collision-induced dissociation	0.035	0.051	0.13	0.14	0.035	0.051	A132
R.N[+2759.00475]MTLNVAK.A	N1(NGlycan / 2759.0047)	HexNAc(8)Hex(7)	0.85	0.85	0.07	30	11.7	11.7	3	1217.17	1217.17	1.49		3649.49	3649.48	Specific	1	>Reverse >sp|A3M4Q9|PURT_ACIBT Formate-dependent phosphoribosylglycinamide formyltransferase OS=Acinetobacter baumannii (strain ATCC 17978 / CIP 53.77 / LMG 1025 / NCDC KC755 / 5377) OX=400667 GN=purT PE=3 SV=2	3178	58.6828	controllerType=0 controllerNumber=1 scan=32847		A132-glyco_69.32847.32847.3	high-energy collision-induced dissociation	0.055	0.068	0.16	0.17	0.055	0.068	A132
R.YYN[+1971.71889]DSK.G	N3(NGlycan / 1971.7189)	HexNAc(5)Hex(5)Fuc(1)	0.14	0.34	0.85	30	1.5	1.5	2	1381.04	1381.03	2.37		2761.07	2761.06	Specific	3	>sp|B7H1N2|MURD_ACIB3 UDP-N-acetylmuramoylalanine--D-glutamate ligase OS=Acinetobacter baumannii (strain AB307-0294) OX=557600 GN=murD PE=3 SV=1	920	74.7652	controllerType=0 controllerNumber=1 scan=42931		A58-glyco_34.42931.42931.2	high-energy collision-induced dissociation	0.0084	0.017	0.023	0.042	0.0084	0.017	A58
T.QDNYLRAFN[+2457.87736]VTNGK.K	N9(NGlycan / 2457.8774)	HexNAc(5)Hex(8)Fuc(1)	0.34	0.63	0.46	221.6	72.1	19	8	513.221	513.093	3.54	1	4098.71	4097.7	NRagged	9	>sp|P05465|DHGA_ACICA Quinoprotein glucose dehydrogenase A OS=Acinetobacter calcoaceticus OX=471 GN=gdhA PE=3 SV=1	589	31.1912	controllerType=0 controllerNumber=1 scan=17801		A153-glyco_45.17801.17801.	high-energy collision-induced dissociation	0.019	0.046	0.056	0.12	0.019	0.046	A153
R.EN[+2278.80922]GSPK.D	N2(NGlycan / 2278.8092)	HexNAc(5)Hex(6)NeuAc(1)	0.14	0.14	0.85	246.8	100.4	100.4	3	970.71	970.709	0.24		2910.11	2910.11	Specific	2	>Reverse >sp|Q52109|MERA_ACICA Mercuric reductase OS=Acinetobacter calcoaceticus OX=471 GN=merA PE=3 SV=1	2466	71.0434	controllerType=0 controllerNumber=1 scan=41722		A90-glyco_58.41722.41722.	high-energy collision-induced dissociation	0.0074	0.01	0.023	0.025	0.0074	0.01	A90
